# Supplementary material for: Evaluation of the Novel RITA MTBC Assay for Tuberculosis Detection: A Pilot Comparison with GeneXpert and BD MAX™
Source: Pathogens. 2025 Dec 23;15(1):21. doi: 10.3390/pathogens15010021 (PMC12844691; doi:10.3390/pathogens15010021)
Supplement: Supplementary file 1 [file pathogens-15-00021-s001.zip]

Archive with 1 entries (1 files):
- pathogens-4046286-supplementary.pdf
